# Supplementary material for: Beta-Barrel Channel Response to High Electric Fields: Functional Gating or Reversible Denaturation?
Source: Int J Mol Sci. 2023 Nov 23;24(23):16655. doi: 10.3390/ijms242316655 (PMC10706840; doi:10.3390/ijms242316655)
Supplement: Supplementary file 1 [file ijms-24-16655-s001.zip]

Archive with 1 entries (1 files):
- ijms-2666488-supplementary.pdf
